# Supplementary material for: GFRAL Is Widely Distributed in the Brain and Peripheral Tissues of Mice
Source: Nutrients. 2024 Mar 4;16(5):734. doi: 10.3390/nu16050734 (PMC10933958; doi:10.3390/nu16050734)
Supplement: Supplementary file 1 [file nutrients-16-00734-s001.zip]

Archive with 1 entries (1 files):
- nutrients-2869124-supplementary.pdf
